# Supplementary material for: Assessment and Management of Maxillary Labial Frenum—A Scoping Review
Source: Diagnostics (Basel). 2024 Aug 6;14(16):1710. doi: 10.3390/diagnostics14161710 (PMC11352991; doi:10.3390/diagnostics14161710)
Supplement: Supplementary file 1 [file diagnostics-14-01710-s001.zip]

Archive with 1 entries (1 files):
- diagnostics-3103820-supplementary.pdf
